# Supplementary material for: The validity of activity trackers is affected by walking speed: the criterion validity of Garmin Vivosmart® HR and StepWatch™ 3 for measuring steps at various walking speeds under controlled conditions
Source: PeerJ. 2020 Jul 14;8:e9381. doi: 10.7717/peerj.9381 (PMC7367048; doi:10.7717/peerj.9381)
Supplement: Supplemental Information 1 [file peerj-08-9381-s001.csv]

Demo_Participant	Gender	Testdate	Age	Height	Weight
1	m	18-04-2016	24.061111	185.2	88
2	m	18-04-2016	26.716667	176.2	77.7
3	m	18-04-2016	24.580556	194.4	98
4	f	18-04-2016	26.344444	163.3	77.1
5	f	18-04-2016	25.625	178.5	70
6	f	19-04-2016	22.652778	169	76.9
7	f	19-04-2016	25.052778	175.3	71.3
8	m	19-04-2016	32.413889	172.4	77.9
9	m	19-04-2016	25.913889	199.1	84.2
10	f	19-04-2016	25.008333	176.4	77.5
11	f	19-04-2016	24.277778	171.7	77
12	f	21-04-2016	24.8	168.4	70
13	m	21-04-2016	23.125	173.7	75.7
14	m	21-04-2016	34.713889	181.9	67.3
15	f	21-04-2016	24.772222	162	60.5
16	m	22-04-2016	22.572222	194	84.2
17	f	22-04-2016	24.841667	159.7	55.5
18	m	23-04-2016	21.911111	184	101.4
19	f	23-04-2016	32.913889	164.7	58.9
20	f	25-04-2016	24.663889	174.7	77.1
21	f	25-04-2016	24.033333	153	63.3
22	m	25-04-2016	54.886111	175.9	95
23	m	25-04-2016	30.166667	183.9	82.6
24	f	26-04-2016	24.602778	166.4	61.8
25	f	26-04-2016	21.830556	163.8	57.6
26	f	26-04-2016	23.311111	168.6	65.9
27	f	27-04-2016	24.619444	166.1	62.4
28	f	27-04-2016	24.383333	167.8	57.7
29	f	27-04-2016	25.158333	167.1	58.4
30	m	27-04-2016	26.527778	179.1	83.3
