# Supplementary material for: The validity of activity trackers is affected by walking speed: the criterion validity of Garmin Vivosmart® HR and StepWatch™ 3 for measuring steps at various walking speeds under controlled conditions
Source: PeerJ. 2020 Jul 14;8:e9381. doi: 10.7717/peerj.9381 (PMC7367048; doi:10.7717/peerj.9381)
Supplement: Supplemental Information 2 [file peerj-08-9381-s002.csv]

Participant	Manual_1	GV_1	Diff_GV_1	SW_1	Diff_SW_1	Manual_2	GV_2	Diff_GV_2	SW_2	Diff_SW_2	Manual_3	GV_3	Diff_GV_3	SW_3	Diff_SW_3	Manual_4	GV_4	Diff_GV_4	SW_4	Diff_SW_4	Manual_5	GV_5	Diff_GV_5	SW_5	Diff_SW_5	Manual_6	GV_6	Diff_GV_6	SW_6	Diff_SW_6
1	356	250	-106	356	0	423	419	-4	423	0	475	475	0	475	0	516	517	1	516	0	550	549	-1	551	1	582	581	-1	582	0
2	334	268	-66	368	34	391	387	-4	391	0	442	441	-1	442	0	487	491	4	486	-1	533	535	2	533	0	564	563	-1	564	0
3	282	345	63	364	82	363	338	-25	363	0	420	403	-17	421	1	466	465	-1	466	0	492	493	1	493	1	517	517	0	518	1
4	304	35	-269	342	38	387	383	-4	387	0	468	463	-5	468	0	530	523	-7	530	0	574	569	-5	574	0	613	551	-62	613	0
5	330	161	-169	331	1	412	405	-7	412	0	467	467	0	468	1	516	515	-1	516	0	565	563	-2	565	0	598	597	-1	598	0
6	301	298	-3	308	7	384	367	-17	384	0	458	456	-2	458	0	509	509	0	509	0	549	549	0	549	0	587	583	-4	587	0
7	316	349	33	333	17	408	349	-59	408	0	487	461	-26	487	0	537	535	-2	537	0	577	577	0	577	0	614	560	-54	614	0
8	375	366	-9	375	0	426	425	-1	426	0	471	469	-2	472	1	510	509	-1	511	1	548	545	-3	549	1	576	577	1	577	1
9	356	280	-76	358	2	402	379	-23	403	1	449	449	0	448	-1	497	495	-2	497	0	534	533	-1	535	1	561	559	-2	563	2
10	339	467	128	340	1	405	399	-6	408	3	462	453	-9	462	0	518	521	3	519	1	557	559	2	558	1	592	587	-5	594	2
11	381	326	-55	383	2	464	453	-11	464	0	521	519	-2	522	1	563	565	2	564	1	597	601	4	598	1	638	515	-123	638	0
12	359	113	-246	361	2	435	431	-4	436	1	491	493	2	492	1	547	543	-4	547	0	594	587	-7	594	0	639	614	-25	639	0
13	338	262	-76	342	4	401	397	-4	401	0	463	461	-2	463	0	507	503	-4	507	0	542	541	-1	542	0	575	577	2	576	1
14	334	253	-81	339	5	412	411	-1	412	0	484	489	5	485	1	540	547	7	541	1	585	592	7	586	1	627	629	2	627	0
15	375	78	-297	375	0	468	461	-7	469	1	534	531	-3	534	0	584	583	-1	585	1	623	604	-19	623	0	663	657	-6	664	1
16	322	244	-78	326	4	391	391	0	392	1	450	445	-5	450	0	498	499	1	498	0	538	539	1	539	1	571	571	0	572	1
17	353	377	24	363	10	427	409	-18	427	0	487	489	2	488	1	547	539	-8	546	-1	593	590	-3	591	-2	628	446	-182	630	2
18	341	363	22	342	1	402	396	-6	403	1	455	449	-6	455	0	502	507	5	502	0	535	529	-6	534	-1	571	567	-4	572	1
19	310	257	-53	351	41	405	411	6	419	14	497	493	-4	495	-2	536	533	-3	537	1	577	581	4	577	0	615	447	-168	615	0
20	363	331	-32	368	5	450	423	-27	450	0	513	503	-10	513	0	545	537	-8	545	0	574	573	-1	574	0	608	546	-62	608	0
21	333	286	-47	336	3	417	373	-44	417	0	503	493	-10	503	0	558	553	-5	558	0	600	601	1	600	0	634	623	-11	635	1
22	320	415	95	336	16	397	383	-14	397	0	465	459	-6	465	0	525	525	0	525	0	574	571	-3	574	0	608	609	1	609	1
23	332	287	-45	351	19	392	383	-9	395	3	453	457	4	454	1	498	499	1	499	1	539	541	2	540	1	576	577	1	576	0
24	305	468	163	315	10	363	365	2	379	16	425	421	-4	426	1	474	487	13	475	1	522	533	11	522	0	574	579	5	575	1
25	359	391	32	360	1	430	359	-71	430	0	499	461	-38	499	0	546	547	1	547	1	588	587	-1	588	0	624	623	-1	624	0
26	355	301	-54	355	0	432	401	-31	432	0	494	485	-9	494	0	536	535	-1	537	1	576	581	5	576	0	605	582	-23	605	0
27	325	368	43	345	20	406	397	-9	406	0	465	461	-4	465	0	529	529	0	529	0	569	569	0	569	0	613	610	-3	613	0
28	337	285	-52	344	7	419	409	-10	419	0	488	487	-1	488	0	552	545	-7	552	0	594	585	-9	594	0	625	471	-154	625	0
29	341	109	-232	345	4	453	445	-8	453	0	513	511	-2	513	0	560	559	-1	560	0	601	599	-2	602	1	630	620	-10	630	0
30	344	337	-7	344	0	426	423	-3	426	0	498	499	1	498	0	549	547	-2	549	0	590	589	-1	591	1	625	334	-291	625	0
