# Supplementary material for: The validity of activity trackers is affected by walking speed: the criterion validity of Garmin Vivosmart® HR and StepWatch™ 3 for measuring steps at various walking speeds under controlled conditions
Source: PeerJ. 2020 Jul 14;8:e9381. doi: 10.7717/peerj.9381 (PMC7367048; doi:10.7717/peerj.9381)
Supplement: Supplemental Information 3 [file peerj-08-9381-s003.r]

##########################################################################################################
#######################################Script for statistical analysis####################################
##########################################################################################################

##########################################################################################################
#Preparation of dataset
#Import dataset files via menu under "Environment" - "From Text (Base)"

##########################################################################################################
#Attach demographical data into R's Workspace memory
attach(Demographical_data)

#Attach data into R's Workspace memory
attach(Data_for_R)

##########################################################################################################
#Demographical  data
mean(Age)
sd(Age)
mean(Height)
sd(Height)
mean(Weight)
sd(Weight)

##########################################################################################################
#Shapiro Wilk for each device and walking speed

#Garmin Vivosmart HR
shapiro.test(Diff_GV_1)
shapiro.test(Diff_GV_2)
shapiro.test(Diff_GV_3)
shapiro.test(Diff_GV_4)
shapiro.test(Diff_GV_5)
shapiro.test(Diff_GV_6)

#StepWatch 3
shapiro.test(Diff_SW_1)
shapiro.test(Diff_SW_2)
shapiro.test(Diff_SW_3)
shapiro.test(Diff_SW_4)
shapiro.test(Diff_SW_5)
shapiro.test(Diff_SW_6)

##########################################################################################################
#Median and IQR - Differences in steps

#GV | Manual | 1.6 km/t
median(Diff_GV_1)
IQR(Diff_GV_1)

#GV | Manual | 2.4 km/t
median(Diff_GV_2)
IQR(Diff_GV_2)

#GV | Manual | 3.2 km/t
median(Diff_GV_3)
IQR(Diff_GV_3)

#GV | Manual | 4.0 km/t
median(Diff_GV_4)
IQR(Diff_GV_4)

#GV | Manual | 4.8 km/t
median(Diff_GV_5)
IQR(Diff_GV_5)

#GV | Manual | 5.6 km/t
median(Diff_GV_6)
IQR(Diff_GV_6)

#SW | Manual | 1.6 km/t
median(Diff_SW_1)
IQR(Diff_SW_1)

#SW | Manual | 2.4 km/t
median(Diff_SW_2)
IQR(Diff_SW_2)

#SW | Manual | 3.2 km/t
median(Diff_SW_3)
IQR(Diff_SW_3)

#SW | Manual | 4.0 km/t
median(Diff_SW_4)
IQR(Diff_SW_4)

#SW | Manual | 4.8 km/t
median(Diff_SW_5)
IQR(Diff_SW_5)

#SW | Manual | 5.6 km/t
median(Diff_SW_6)
IQR(Diff_SW_6)


##########################################################################################################
#Median and IQR for all devices

#Manuel step count
median(Manual_1)
IQR(Manual_1)
median(Manual_2)
IQR(Manual_2)
median(Manual_3)
IQR(Manual_3)
median(Manual_4)
IQR(Manual_4)
median(Manual_5)
IQR(Manual_5)
median(Manual_6)
IQR(Manual_6)

#Garmin Vivosmart HR
median(GV_1)
IQR(GV_1)
median(GV_2)
IQR(GV_2)
median(GV_3)
IQR(GV_3)
median(GV_4)
IQR(GV_4)
median(GV_5)
IQR(GV_5)
median(GV_6)
IQR(GV_6)

#StepWatch 3
median(SW_1)
IQR(SW_1)
median(SW_2)
IQR(SW_2)
median(SW_3)
IQR(SW_3)
median(SW_4)
IQR(SW_4)
median(SW_5)
IQR(SW_5)
median(SW_6)
IQR(SW_6)

##########################################################################################################
#Mean Absolute Percentage Error

#Vivosmart hastighed 1,6 km/t 
APE1=(abs(GV_1 - Manual_1))/Manual_1*100
mean(APE1)
sd(APE1)

#Vivosmart hastighed 2,4 km/t 
APE2=(abs(GV_2 - Manual_2))/Manual_2*100
mean(APE2)
sd(APE2)

#Vivosmart hastighed 3,2 km/t 
APE3=(abs(GV_3 - Manual_3))/Manual_3*100
mean(APE3)
sd(APE3)

#Vivosmart hastighed 4,0 km/t 
APE4=(abs(GV_4 - Manual_4))/Manual_4*100
mean(APE4)
sd(APE4)

#Vivosmart hastighed 4,8 km/t 
APE5=(abs(GV_5 - Manual_5))/Manual_5*100
mean(APE5)
sd(APE5)

#Vivosmart hastighed 5,6 km/t 
APE6=(abs(GV_6 - Manual_6))/Manual_6*100
mean(APE6)
sd(APE6)


#StwpWatch3 hastighed 1,6 km/t
APE7=(abs(SW_1 - Manual_1))/Manual_1*100
mean(APE7)
sd(APE7)

#StepWatch3 hastighed 2,4 km/t 
APE8=(abs(SW_2 - Manual_2))/Manual_2*100
mean(APE8)
sd(APE8)

#StepWatch3 hastighed 3,2 km/t 
APE9=(abs(SW_3 - Manual_3))/Manual_3*100
mean(APE9)
sd(APE9)

#StepWatch3 hastighed 4,0 km/t 
APE10=(abs(SW_4 - Manual_4))/Manual_4*100
mean(APE10)
sd(APE10)

#StepWatch3 hastighed 4,8 km/t 
APE11=(abs(SW_5 - Manual_5))/Manual_5*100
mean(APE11)
sd(APE11)

#StepWatch3 hastighed 5,6 km/t 
APE12=(abs(SW_6 - Manual_6))/Manual_6*100
mean(APE12)
sd(APE12)

##########################################################################################################
#Bland Altman style plots

par(mfrow=c(3,2))


#Garmin Vivosmart HR 1.6 km/h
plot(Manual_1,Diff_GV_1, xlim=c(280, 385), ylim=c(-300, 200), cex=1.5, pch=1, col=1, las=1, xlab = "Manual Step count", ylab = "Difference", main = "1.6 km/h", axes = F)
axis(side=1, at=seq(280, 385, by=5))
axis(side=2, at=seq(-300, 200, by=20), las=1)
box()
aq1=quantile(Diff_GV_1, c(.025))
aq2=quantile(Diff_GV_1, c(.5))
aq3=quantile(Diff_GV_1, c(.975))
a_min=min(Manual_1)
a_max=max(Manual_1)
segments(a_min, aq1, a_max, aq1, lty=2, lwd=2)
segments(a_min, aq2, a_max, aq2, lty=1, lwd=2)
segments(a_min, aq3, a_max, aq3, lty=2, lwd=2)

#Garmin Vivosmart HR 2.4 km/h
plot(Manual_2,Diff_GV_2, xlim=c(360, 475), ylim=c(-80, 10), cex=1.5, pch=2, col=2, las=1, xlab = "Manual Step count", ylab = "Difference", main = "2.4 km/h", axes = F)
axis(side=1, at=seq(360, 475, by=5))
axis(side=2, at=seq(-80, 10, by=5), las=1)
box()
bq1=quantile(Diff_GV_2, c(.025))
bq2=quantile(Diff_GV_2, c(.5))
bq3=quantile(Diff_GV_2, c(.975))
b_min=min(Manual_2)
b_max=max(Manual_2)
segments(b_min, bq1, b_max, bq1, col=2, lty=2, lwd=2)
segments(b_min, bq2, b_max, bq2, col=2, lty=1, lwd=2)
segments(b_min, bq3, b_max, bq3, col=2, lty=2, lwd=2)

#Garmin Vivosmart HR 3.2 km/h
plot(Manual_3,Diff_GV_3, xlim=c(420, 535), ylim=c(-40, 10), cex=1.5, pch=3, col=3, las=1, xlab = "Manual Step count", ylab = "Difference", main = "3.2 km/h", axes = F)
axis(side=1, at=seq(420, 535, by=5))
axis(side=2, at=seq(-40, 10, by=5), las=1)
box()
cq1=quantile(Diff_GV_3, c(.025))
cq2=quantile(Diff_GV_3, c(.5))
cq3=quantile(Diff_GV_3, c(.975))
c_min=min(Manual_3)
c_max=max(Manual_3)
segments(c_min, cq1, c_max, cq1, col=3, lty=2, lwd=2)
segments(c_min, cq2, c_max, cq2, col=3, lty=1, lwd=2)
segments(c_min, cq3, c_max, cq3, col=3, lty=2, lwd=2)

#Garmin Vivosmart HR 4.0 km/h
plot(Manual_4,Diff_GV_4, xlim=c(460, 590), ylim=c(-10, 15), cex=1.5, pch=4, col=4, las=1, xlab = "Manual Step count", ylab = "Difference", main = "4.0 km/h", axes = F)
axis(side=1, at=seq(460, 590, by=5))
axis(side=2, at=seq(-10, 15, by=2), las=1)
box()
dq1=quantile(Diff_GV_4, c(.025))
dq2=quantile(Diff_GV_4, c(.5))
dq3=quantile(Diff_GV_4, c(.975))
d_min=min(Manual_4)
d_max=max(Manual_4)
segments(d_min, dq1, d_max, dq1, col=4, lty=2, lwd=2)
segments(d_min, dq2, d_max, dq2, col=4, lty=1, lwd=2)
segments(d_min, dq3, d_max, dq3, col=4, lty=2, lwd=2)

#Garmin Vivosmart HR 4.8 km/h
plot(Manual_5,Diff_GV_5, xlim=c(490, 625), ylim=c(-20, 15), cex=1.5, pch=0, col="darkorange1", las=1, xlab = "Manual Step count", ylab = "Difference", main = "4.8 km/h", axes = F)
axis(side=1, at=seq(490, 625, by=5))
axis(side=2, at=seq(-20, 15, by=5), las=1)
box()
eq1=quantile(Diff_GV_5, c(.025))
eq2=quantile(Diff_GV_5, c(.5))
eq3=quantile(Diff_GV_5, c(.975))
e_min=min(Manual_5)
e_max=max(Manual_5)
segments(e_min, eq1, e_max, eq1, col="darkorange1", lty=2, lwd=2)
segments(e_min, eq2, e_max, eq2, col="darkorange1", lty=1, lwd=2)
segments(e_min, eq3, e_max, eq3, col="darkorange1", lty=2, lwd=2)

#Garmin Vivosmart HR 5.6 km/h
plot(Manual_6,Diff_GV_6, xlim=c(515, 665), ylim=c(-300, 30), cex=1.5, pch=6, col=6, las=1, xlab = "Manual Step count", ylab = "Difference", main = "5.6 km/h", axes = F)
axis(side=1, at=seq(515, 665, by=5))
axis(side=2, at=seq(-300, 30, by=30), las=1)
box()
fq1=quantile(Diff_GV_6, c(.025))
fq2=quantile(Diff_GV_6, c(.5))
fq3=quantile(Diff_GV_6, c(.975))
f_min=min(Manual_6)
f_max=max(Manual_6)
segments(f_min, fq1, f_max, fq1, col=6, lty=2, lwd=2)
segments(f_min, fq2, f_max, fq2, col=6, lty=1, lwd=2)
segments(f_min, fq3, f_max, fq3, col=6, lty=2, lwd=2)


#########################################################################################################

#StepWatch3 1.6 km/h
plot(Manual_1,Diff_SW_1, xlim=c(280, 385), ylim=c(-5, 85), cex=1.5, pch=1, col=1, las=1, xlab = "Manual Step count", ylab = "Difference", main = "1.6 km/h", axes = F)
axis(side=1, at=seq(280, 385, by=5))
axis(side=2, at=seq(-5, 85, by=5), las=1)
box()
aq1=quantile(Diff_SW_1, c(.025))
aq2=quantile(Diff_SW_1, c(.5))
aq3=quantile(Diff_SW_1, c(.975))
a_min=min(Manual_1)
a_max=max(Manual_1)
segments(a_min, aq1, a_max, aq1, lty=2, lwd=2)
segments(a_min, aq2, a_max, aq2, lty=1, lwd=2)
segments(a_min, aq3, a_max, aq3, lty=2, lwd=2)

#StepWatch3 2.4 km/h
plot(Manual_2,Diff_SW_2, xlim=c(360, 475), ylim=c(-5, 20), cex=1.5, pch=2, col=2, las=1, xlab = "Manual Step count", ylab = "Difference", main = "2.4 km/h", axes = F)
axis(side=1, at=seq(360, 475, by=5))
axis(side=2, at=seq(-5, 20, by=1), las=1)
box()
bq1=quantile(Diff_SW_2, c(.025))
bq2=quantile(Diff_SW_2, c(.5))
bq3=quantile(Diff_SW_2, c(.975))
b_min=min(Manual_2)
b_max=max(Manual_2)
segments(b_min, bq1, b_max, bq1, col=2, lty=2, lwd=2)
segments(b_min, bq2, b_max, bq2, col=2, lty=1, lwd=2)
segments(b_min, bq3, b_max, bq3, col=2, lty=2, lwd=2)

#StepWatch3 3.2 km/h
plot(Manual_3,Diff_SW_3, xlim=c(420, 535), ylim=c(-5, 5), cex=1.5, pch=3, col=3, las=1, xlab = "Manual Step count", ylab = "Difference", main = "3.2 km/h", axes = F)
axis(side=1, at=seq(420, 535, by=5))
axis(side=2, at=seq(-5, 5, by=1), las=1)
box()
cq1=quantile(Diff_SW_3, c(.025))
cq2=quantile(Diff_SW_3, c(.5))
cq3=quantile(Diff_SW_3, c(.975))
c_min=min(Manual_3)
c_max=max(Manual_3)
segments(c_min, cq1, c_max, cq1, col=3, lty=2, lwd=2)
segments(c_min, cq2, c_max, cq2, col=3, lty=1, lwd=2)
segments(c_min, cq3, c_max, cq3, col=3, lty=2, lwd=2)

#StepWatch3 4.0 km/h
plot(Manual_4,Diff_SW_4, xlim=c(460, 590), ylim=c(-5, 5), cex=1.5, pch=4, col=4, las=1, xlab = "Manual Step count", ylab = "Difference", main = "4.0 km/h", axes = F)
axis(side=1, at=seq(460, 590, by=5))
axis(side=2, at=seq(-5, 5, by=1), las=1)
box()
dq1=quantile(Diff_SW_4, c(.025))
dq2=quantile(Diff_SW_4, c(.5))
dq3=quantile(Diff_SW_4, c(.975))
d_min=min(Manual_4)
d_max=max(Manual_4)
segments(d_min, dq1, d_max, dq1, col=4, lty=2, lwd=2)
segments(d_min, dq2, d_max, dq2, col=4, lty=1, lwd=2)
segments(d_min, dq3, d_max, dq3, col=4, lty=2, lwd=2)

#StepWatch3 4.8 km/h
plot(Manual_5,Diff_SW_5, xlim=c(490, 625), ylim=c(-5, 5), cex=1.5, pch=0, col="darkorange1", las=1, xlab = "Manual Step count", ylab = "Difference", main = "4.8 km/h", axes = F)
axis(side=1, at=seq(490, 625, by=5))
axis(side=2, at=seq(-5, 5, by=1), las=1)
box()
eq1=quantile(Diff_SW_5, c(.025))
eq2=quantile(Diff_SW_5, c(.5))
eq3=quantile(Diff_SW_5, c(.975))
e_min=min(Manual_5)
e_max=max(Manual_5)
segments(e_min, eq1, e_max, eq1, col="darkorange1", lty=2, lwd=2)
segments(e_min, eq2, e_max, eq2, col="darkorange1", lty=1, lwd=2)
segments(e_min, eq3, e_max, eq3, col="darkorange1", lty=2, lwd=2)

#StepWatch3 5.6 km/h
plot(Manual_6,Diff_SW_6, xlim=c(515, 665), ylim=c(-5, 5), cex=1.5, pch=6, col=6, las=1, xlab = "Manual Step count", ylab = "Difference", main = "5.6 km/h", axes = F)
axis(side=1, at=seq(515, 665, by=5))
axis(side=2, at=seq(-5, 5, by=1), las=1)
box()
fq1=quantile(Diff_SW_6, c(.025))
fq2=quantile(Diff_SW_6, c(.5))
fq3=quantile(Diff_SW_6, c(.975))
f_min=min(Manual_6)
f_max=max(Manual_6)
segments(f_min, fq1, f_max, fq1, col=6, lty=2, lwd=2)
segments(f_min, fq2, f_max, fq2, col=6, lty=1, lwd=2)
segments(f_min, fq3, f_max, fq3, col=6, lty=2, lwd=2)

##########################################################################################################
##########################################################################################################
#End of script
